# Supplementary material for: The Purinergic Receptor P2X5 Modulates Glucose Metabolism and Expression of Thermogenic Genes in Brown Adipose Tissue
Source: Int J Mol Sci. 2025 Jul 4;26(13):6474. doi: 10.3390/ijms26136474 (PMC12249994; doi:10.3390/ijms26136474)
Supplement: Supplementary file 1 [file ijms-26-06474-s001.zip]

Archive with 1 entries (1 files):
- ijms-3657795-supplementary.pdf
